# Supplementary material for: NbCycB2 represses Nbwo activity via a negative feedback loop in tobacco trichome development
Source: J Exp Bot. 2020 Jan 28;71(6):1815–27. doi: 10.1093/jxb/erz542 (PMC7242068; doi:10.1093/jxb/erz542)
Supplement: erz542_suppl_Supplementary_Table_1 [file erz542_suppl_supplementary_table_1.xlsx]

## Sheet: Sheet1
Table S1. The list of similar proteins of Nbwo
Similary gene	Species	Gene ID	Identify
Slwo	Solanum lycopersicum	Solyc02g080260.4.1	0.846
SlPDF2	Solanum pennellii	XP_015066898.1	0.85
NbML1	Nicotiana benthamiana	Niben101Scf00703g00003.1	0.8448
NbML1-allelle	Nicotiana benthamiana	Niben101Scf01158g03010.1	0.829
Niben101Scf02541g02001.1	Nicotiana benthamiana	Niben101Scf02541g02001.1	0.7894
AtPDF2	Arabidopsis thaliana	AT4G04890	0.76
AtML1	Arabidopsis thaliana	AT4G21750	0.74
AtHDG2	Arabidopsis thaliana	AT1G05230	0.71
AaHD1	Artemisia annua	APR73264.1	0.42
ZmOCL4	Zea mays	NP_001337805.1	0.3919
AaHD7	Artemisia annua	APR73265.1	0.428
AtGL2	Arabidopsis thaliana	AT1G79840	0.44
