# Supplementary material for: NbCycB2 represses Nbwo activity via a negative feedback loop in tobacco trichome development
Source: J Exp Bot. 2020 Jan 28;71(6):1815–27. doi: 10.1093/jxb/erz542 (PMC7242068; doi:10.1093/jxb/erz542)
Supplement: erz542_suppl_Supplementary_Table_2 [file erz542_suppl_supplementary_table_2.xlsx]

## Sheet: Sheet1
Table S2. The list of similar proteins of NbCycB2
Similary gene	Species	Gene ID	Identify
AtGIR1	Arabidopsis thaliana	AT5G06270	0.6
AtGIR2	Arabidopsis thaliana	ATG11600	0.58
SlCycB2	Solanum lycopersicum	Solyc10g083140.1	0.7105
Solyc01g007870.3	Solanum lycopersicum	Solyc01g007870.3	0.669
MTR1G0581	Medicago truncatula	KEH41958.1	0.6186
JCGZ08792	Jatropha curcas	KDP36148.1	0.348
