# Supplementary material for: NbCycB2 represses Nbwo activity via a negative feedback loop in tobacco trichome development
Source: J Exp Bot. 2020 Jan 28;71(6):1815–27. doi: 10.1093/jxb/erz542 (PMC7242068; doi:10.1093/jxb/erz542)
Supplement: erz542_suppl_Supplementary_Data [file erz542_suppl_supplementary_data.xlsx]

## Sheet: Sheet1
Supplemental Data . Primers used in this study
Forward primer	Sequence (5'-3')	Reverse primer	Sequence (5'-3')	Application
Nbwo-1-F	GATGTTTAAGGGAAACATGTTTG	Nbwo-1-R	TCAAGCATTTTCGCACGTTACAG	Clone CDS of Nbwo
Nbwo-2-F	CATGTTTAAGCCAAACATGTTTG	Nbwo-2-R	same to the NbWo-1-R	Clone CDS of Nbwo allele
NbCycB2-F	GATGAGCCGAAGAAATGGAAATGG	NbCycB2-R	CTAACTGATATTTCTCCTAGTAGTC	Clone CDS of NbCycB2 and NbCycB2 allele
Nbwo-RNAi-F	caaaaaagcaggctGGCGAGATGTCCTTTGATGAGC	Nbwo-RNAi-R	caagaaagctgggtGATGTTTAAGCTTGGCATCCAT	Clone Nbwo-RNAi fragment DNA sequences
NbCycB2-RNAi-F	caaaaaagcaggctAAGCTGAATTTATCACCACCAC	NbCycB2-RNAi-R	caagaaagctgggtGTACTCTTGCATTTAGGGCATC	Clone NbCycB2-RNAi fragment DNA sequences
attr1	GGGGACAAGTTTGTACAAAAAAGCAGGCT	attr2	GGGGACCACTTTGTACAAGAAAGCTGGGT	BP primer
Nbwo-mutant-F	GATTGGTTTATTCAGTCCCCACTGC	Nbwo-mutant-R	TCTGAAATGCAACAGTTAATAAAGATCC	For NbWov mutant
Pro-NbCycB2-1-SacI-F	cgCGAGCTCTGACAAATGCTCAGGTGCACGA	Pro-NbCycB2-1-SpeI-R	GGACTAGTGGCTAATTGTACTTGTAATGAA	Clone Promoter of NbCycB2
Pro-NbCycB2-2-SacI-F	cgCGAGCTCTATATCTGCTGCGTTCGCAGAC	Pro-NbCycB2-2-AvrII-R	TTTCCTAGGGGCTAATTTCGACTTGTAATGA	Clone Promoter of NbCycB2 allele
Nbwo-NheI-F	CTAGCTAGCATGTTTAAGGGAAACATGTTTG	Nbwo-BamHI-R	CGCGGATCCAGCATTTTCGCACGTTACAGCTG	For create AD-Nbwo, AD- NbWov, His-Nbwo, His-NbWov plasmids, and YFPc-Nbwo,YFPc-NbWov plasmid by using pSAT6-cEYFP-C1-B vector
NbCycB2-1-XbaI-F	TGCTCTAGAATGAGCCGAAGAAATGGAAATGG	NbCycB2-1-BglII-R	GAAGATCTACTGATATTTCTCCTAGTAGTC	For create BD-NbCycB2, GFP-NbCycB2 and YFPn-NbCycB2 plasmid by using pSAT6-n(1-174)EYFP-C1 plasmids
Nbwo-HD-F	same to the Nbwo-NheI-F	Nbwo-HD-BamHI-R	CGCGGATCCTCGTCTTCCCAATTCTTTTCTTTG	For create AD-Nbwo-HD plasmid
Nbwo-LZ-NheI-F	CTAGCTAGCCTAGCGTTGGAGCCTTTGCAAGTGA	Nbwo-LZ-BamHI-R	CGCGGATCCCTTCTCAGCATCAGTAAGGCCTG	For create AD-Nbwo-LZ plasmid
LZ-EcoRI-F	ccgGAATTCCTAGCGTTGGAGCCTTTGCAAGTGA			Pairing with Nbwo-LZ-BamHI-R primer were used to create AD-Nbwo-LZ in pBridge vector
Nbwo-START-NheI-F	CTAGCTAGCCCTATTGTTATTGAGCTTGCTGT	AD-Nbwo-START-BamHI-R	CGCGGATCCCAGTTTCAACATACTCTTTCGTC	For create AD-Nbwo-START plasmid
Nbwo-SAD-XbaI-F	GCTCTAGAGCTGAGAGAATGGTGATGAGTT	AD-Nbwo-SAD-R	same to the Nbwo-BamHI-R	For create AD-Nbwo-SAD plasmid
Pro-A-SacI-F	AGTCGAGCTCATAAGAAGTTAACACCTAATAGTGT	Pro-A-MluI-R	ACGACGCGTGGCTAATTGTACTTGTAATGAATAT	For create ProA-pHIS 2 plasmid
Pro-B-SacI-F	AGTCGAGCTCACTCCACCTTTGAATTAGAAGAGCT	Pro-B-MluI-R	ACGACGCGTACTTCTTATATACCAAGCATGGATT	For create ProB-pHIS 2 plasmid
Pro-C-SacI-F	AGTCGAGCTCCCTCCTCCTATTATTTAATTAAGCT	Pro-C-MluI-R	ACGACGCGTGAGTAAGGGTGGTCGGGACGGT	For create ProC-pHIS 2 plasmid
Pro-D-SacI-F	AGTCGAGCTCTACATGCACTTATTAGTTTTAATTA	Pro-D-MluI-R	ACGACGCGTAGGAGTTGGAAGAGAGAGAGAGA	For create ProD-pHIS 2 plasmid
Pro-E-SacI-F	AGTCGAGCTCGCAACTCTAGAATTTATTAAATATG	Pro-E-MluI-R	ACGACGCGTAGAGGAGGGAAATTAAAGGGGCTGG	For create ProE-pHIS 2 plasmid
Pro-D-mutant-F1	ACTCCAATTTTCCATTTTGAGCAAA	Pro-D-mutant-R1	CACCCGCAAGTAATTAAAACTAATAAGTGC	For create ProD-m1-pHIS 2, ProD-m2-pHIS 2, 35S:REN-ProD-m2:LUC plasmids
Pro-D-mutant-F2	GGACTCCTCTCTCTTCTTTCTACCCTT	Pro-D-mutant-R2	CTGAGGGGCAGGGAAATGTATTAATG	For create ProD-m2-pHIS 2, 35S:REN-ProD-m2:LUC plasmids
Pro-D-XbaI-F	TGCTCTAGACCTCCTCCTATTATTTAATTAAGCT	Pro-D-NotI-R	TAATGCGGCCGCGAGTAAGGGTGGTCGGGACGGT	For create 35S:REN-ProD:LUC plasmid
Pro-B-XbaI-F	TGCTCTAGAACTCCACCTTTGAATTAGAAGAGCT	Pro-B-NotI-R	TAATGCGGCCGCACTTCTTATATACCAAGCATGGATT	For create 35S:REN-ProB:LUC plasmid
Nbwo-PacI-F	cccttaattaacATGTTTAAGGGAAACATGTTTG	Nbwo-AscI-R	aaaggcgcgcccAGCATTTTCGCACGTTACAGCTGT	For create YFPc-Nbwo,YFPc-NbWov, YFPn-Nbwo and YFPn-NbWov plasmids by using p2YN, p2YC vectors
NbCycB2-PacI-F	cccttaattaacATGAGCCGAAGAAATGGAAATGG	NbCycB2-AscI-R	aaaggcgcgcccACTGATATTTCTCCTAGTAGTCTTG	For create YFPc-NbCycB2 plasmid by using p2YC vector
Nbwo-LZ-PacI-F	cccttaattaacATGCTAGCGTTGGAGCCTTTGCAAGTG	Nbwo-LZ-AscI-R	aaaggcgcgcccCTTCTCAGCATCAGTAAGGCC	For create YFPn-Nbwo-LZ plasmid by using p2YN vector
NbCycB2-BamHI-F	CGCGGATCCATGAGCCGAAGAAATGGAAATGG	NbCycB2-SalI-R	CGCGTCGACCTAACTGATATTTCTCCTAGTAGTC	For create GST-NbCycB2 plasmid
HA-NcoI-F	CTTGCCATGGCATACCCATACGACGTTCC	HA-BglII-R	GGAAGATCTATCTCCTGCATAGTCCGGGACGT	For create 2x35s:HA-Nbwo and 2x35s:HA-NbWov plasmids
FLAG-NcoI-F	CATGGATTACAAGGATGATGATGATAAGA	FLAG-BglII-R	GATCTCTTATCATCATCATCCTTGTAATC	For create 2x35s:Flag-NbCycB2 plasmid
NOS-R	AGACCGGCAACAGGATTCAATC			For PCR array
L25-F	CCCCTCACCACAGAGTCTGC	L25-R	AAGGGTGTTGTTGTCCTCAATCTT	realtime PCR for detectiong the expression of Actin
RT-NbCycB2-F1	GAGCCGAAGAAATGGAAATGG	RT-NbCycB2-R1	AATTGTTTCTGGGCTGTCGG	realtime PCR for detectiong the expression of NbCycB2
RT-NbCycB2-F2	ACAGGGGAGATTGATTATTTATTC	RT-NbCycB2-R2	CTCACCATTTCCATTTCTTCG	realtime PCR for detectiong the endogenous expression of NbCycB2
RT-Nbwo-F1	CCGCCCACAATAAAACACCA	RT-Nbwo-R1	AGGGTGAGGGCATTCTTTGA	realtime PCR for detectiong the expression of Nbwo (include NbWov)
RT-Nbwo-F2	TTTCCCTTGGATCAGTGGCT	RT-Nbwo-R2	AACTTGTATGCGCTGACACA	realtime PCR for detectiong the endogenous expression of Nbwo
P1-F	GTGGTGATAGCGTATTAACAAATG	P1-R	ATGGAACACACTTGAACACTTG	for detecting the enrichment of P1 fragment of NbCycB2 promoter
P2-F	GAGCAAACTATCTTGGGATTTTC	P2-R	ATAGGAGGAGGAGTTGGAAG	for detecting the enrichment of P2 fragment of NbCycB2 promoter
P3-F	TCCACCTTTGAATTAGAAGAGC	P3-R	GGATTGGTAACCGATAAACTACG	for detecting the enrichment of P3 fragment of NbCycB2 promoter
Nbwo-T1-F	TCGTCTTATCGGTATCAGATTATTGCG	Nbwo-T1-R	GGAGAGAATGAACTGGAGCCCTATC	for detecting the enrichment of T1 fragment of Nbwo genomic DNA sequences
Nbwo-T2-F	CTCGCTCAACAATAACATTAACACC	Nbwo-T2-R	GGAATGAAAGAGGATTTGGAGAAGG	for detecting the enrichment of T2 fragment of Nbwo genomic DNA sequences
Nbwo-T3-F	GCCCACAATAAAACACCAGAAAATG	Nbwo-T3-R	TTCTTGGATTTGATGCTGAGTATGG	for detecting the enrichment of T3 fragment of Nbwo genomic DNA sequences
Nbwo-T4-F	AGCTTGACTAGACGGGCTTT	Nbwo-T4-R	GCAGTGTTTTCCCTCCAACA	for detecting the enrichment of T4 fragment of Nbwo genomic DNA sequences
Nbwo-T5-F	GATAGACAATGTGAACGGCTTGC	Nbwo-T5-R	GCTGGACTTGTGATGACTGC	for detecting the enrichment of T5 fragment of Nbwo genomic DNA sequences
Nbwo-T6-F	CCTGACTATGTTGCTCTCCTACC	Nbwo-T6-R	CCACCACTATTATCAATAACCTCTG	for detecting the enrichment of T6 fragment of Nbwo genomic DNA sequences
Nbwo-T7-F	GGGAACATGAGGAAGCAAGT	Nbwo-T7-R	AGAAACAAGTCTGGGCCCAT	for detecting the enrichment of T7 fragment of Nbwo genomic DNA sequences
